# Supplementary material for: A comprehensive list of genes required for the efficient conjugation of plasmid Rts1 was determined by systematic deletion analysis
Source: DNA Res. 2024 Feb 1;31(1):dsae002. doi: 10.1093/dnares/dsae002 (PMC10838148; doi:10.1093/dnares/dsae002)
Supplement: dsae002_suppl_Supplementary_Tables_S1-S3 [file dsae002_suppl_supplementary_tables_s1-s3.xlsx]

## Sheet: Table S1
Supplementary Table S1. Conjugation efficiencies of Rts1 mutants and primers used for constructing each mutant
Deleted ORF No	Relative conjugation efficiencya	Primers	Coordinate position on the Rts1 genome (nt)b	Sequencec
002-006	3.37	2H1	1982-2031	TTAAGTTTTATGGGGATAATCAGCGTGACGCAAGCAAATGTACTGCCCTCgtgtaggctggagctgcttc
		6H2	4448-4399	GCTGTACATTTATACAGTATATATGATAACGGCATTTTACTGCAAAGTTAcatatgaatatcctccttag
007-158	1.2	7H1	4361-4430	TGTTATTTCTCTGCCCGCTGTTAAAAGTTGAAAGTTGATAACTTTGCAGTAAAATGCCGTTATCATATATgtgtaggctggagctgcttc
		158H2	109794-109725	CCGCCTTGGTATCATCTATCACAAGAAAAACCCATCAGTAATGGTGCAACACTCAACGAAGACCATAGGAcatatgaatatcctccttag
158-164	1.56	158H1	109157-109206	GTCCAAGCAGGATCATACATTCTCAGTTTAGTGCCTGAAACCTCAAGCGTgtgtaggctggagctgcttc
		164H2	114605-114556	CAGTGTAGGCAACATCATCAAACTTAATCTGCGAACCGTCTAAGCCACGGcatatgaatatcctccttag
162-173	0.43	162H1	112045-112094	CAAGACATTGAGCACTTTAACCCGGAGAAGTATTACCCCCCTTTTGACGCgtgtaggctggagctgcttc
		173H2	121646-121597	TACGCCTGACGTAATCAAGGGCTGCGCTAGTGCTATTGAATGGATAACGGcatatgaatatcctccttag
173-180	<0.0001	173H1	119776-119825	CCTGCATGATGAAGATGGTAGCGGGCTCTTGGCTGCTCATGATGACCGTCgtgtaggctggagctgcttc
		180H2	124779-124730	TCATTGTTCCTTATTTTTCACTTTCTTCATCAGATTGAGCCGACCAGACTcatatgaatatcctccttag
173	1.24	173H1	119776-119825	CCTGCATGATGAAGATGGTAGCGGGCTCTTGGCTGCTCATGATGACCGTCgtgtaggctggagctgcttc
		173H2	121646-121597	TACGCCTGACGTAATCAAGGGCTGCGCTAGTGCTATTGAATGGATAACGGcatatgaatatcctccttag
174-180	<0.0001	174H1	121844-121893	AGTCGGCCCGAAAAGAGTGGCAGCTTGACCATATCTATAAAACGGCGCGGgtgtaggctggagctgcttc
		180H2	124779-124730	TCATTGTTCCTTATTTTTCACTTTCTTCATCAGATTGAGCCGACCAGACTcatatgaatatcctccttag
174-176	0.71	174H1	121844-121893	AGTCGGCCCGAAAAGAGTGGCAGCTTGACCATATCTATAAAACGGCGCGGgtgtaggctggagctgcttc
		176H2	123259-123210	TAAAATGGGCGCAACTTTAAACGTGGTTGTGGGGGTATGTTATGGCTTTGcatatgaatatcctccttag
177-180	<0.0001	177H1	123360-123409	ATTCACAAAACCGCTGTTTTATGCTAAAAATACAGGGTCAACCATGCACCgtgtaggctggagctgcttc
		180H2	124779-124730	TCATTGTTCCTTATTTTTCACTTTCTTCATCAGATTGAGCCGACCAGACTcatatgaatatcctccttag
177	3.92	177H1	123360-123409	ATTCACAAAACCGCTGTTTTATGCTAAAAATACAGGGTCAACCATGCACCgtgtaggctggagctgcttc
		177H2	123879-123830	TAATGAATGTTTTATCTTTTTCATGCGTCGATATTCCCATCGTTTTTATCcatatgaatatcctccttag
178-179	2.09	178H1	123902-123951	TCCTGCTCTCAATAAAACCATTACAGCTAAAACGTCAGGGATGATAGTCGgtgtaggctggagctgcttc
		179H2	124493-124444	CCTCTCTGAAACTTAAAAGGGTACAAAAACAGGGGAAAAGGAAAAAATAGcatatgaatatcctccttag
180	<0.0001	180H1	124543-124592	ATCGTAATAATCAGCACGGATAGTAACCACAACGTCACTCAGGTGGACATgtgtaggctggagctgcttc
		180H2	124779-124730	TCATTGTTCCTTATTTTTCACTTTCTTCATCAGATTGAGCCGACCAGACTcatatgaatatcctccttag
181-183	0.42	181H2	124825-124874	TGCCTTTATTGCACGAGCGAACTATCCCGCATTCTTTCTTCTTCCCGGATcatatgaatatcctccttag
		183H1	127818-127769	CTATGAACGAAGTCTTAAAAGAAAACCTGATGAAAAAGCAGCTACCCGCCgtgtaggctggagctgcttc
184-192	<0.0001	184H1	127901-127950	AAAAAATGAAGATTTTTGACCACAAAACGAGGGGGAAAAAAACAGGGTTTgtgtaggctggagctgcttc
		192H2	134846-134797	AGTATAGTGATTATCTGAAAATAGAAAGGGGCGCTAAGCGCCCCTTTCTAcatatgaatatcctccttag
184	0.45	184H1	127901-127950	AAAAAATGAAGATTTTTGACCACAAAACGAGGGGGAAAAAAACAGGGTTTgtgtaggctggagctgcttc
		184H2	128203-128154	ATGATCGCGAAGTAACGGAAATAGCCTATGCACGTATAGAACACCACAGTcatatgaatatcctccttag
185-187	<0.0001	185H1	128382-128431	AACTCTCTGATACTGTATGCACGTCTTTTAAAATCTAAAGGAGTAACACAgtgtaggctggagctgcttc
		187H2	130184-130135	ATTTCTTATGGTGAACATCCAATCTGATTCGGCATCCAGTAGTCACCGTTcatatgaatatcctccttag
185	0.00097	185H1	128382-128431	AACTCTCTGATACTGTATGCACGTCTTTTAAAATCTAAAGGAGTAACACAgtgtaggctggagctgcttc
		185H2	129078-129029	GTTTTAACGTAGCGGGAATCAATCTGGTCTTTCTTCACTAACCCGCGCAGcatatgaatatcctccttag
186	<0.0001	186H1	129186-129235	GCGCTACATACCTTCGCGCTGGTTGTTAAAACGCATGAAAAGTGGCGCAAgtgtaggctggagctgcttc
		186H2	129753-129704	AATTGAAGGCGGAGACGACTTCATGCGCGGAAACGTCCTGCCATACATCAcatatgaatatcctccttag
187	0.35	187H1	129822-129871	CGGAGGCCAGATGATGCCCATTAAGATGTCATTTATTACATGTGCTTTTCgtgtaggctggagctgcttc
		187H2	130184-130135	ATTTCTTATGGTGAACATCCAATCTGATTCGGCATCCAGTAGTCACCGTTcatatgaatatcctccttag
188-190	0.38	188H1	130265-130314	CGTTTGGCGGTAACGCCATTAGGGAGAGTGGAATGTTTCTTTATTACTTGgtgtaggctggagctgcttc
		190H2	132741-132692	ATTATAAGAATCAGCAAACAATGAAAGTTGCTCATCAGATAATGCGGCCTcatatgaatatcctccttag
191-192	0.00065	191H1	132842-132891	ATGACTGAGAAGCGCGGAACCGGAACAGAGTATGGTCAGGATAAGCTGAAgtgtaggctggagctgcttc
		192H2	134846-134797	AGTATAGTGATTATCTGAAAATAGAAAGGGGCGCTAAGCGCCCCTTTCTAcatatgaatatcctccttag
191	0.056	191H1	132842-132891	ATGACTGAGAAGCGCGGAACCGGAACAGAGTATGGTCAGGATAAGCTGAAgtgtaggctggagctgcttc
		191H22	133946-133897	GGTCAGTAGCGTCACTCCAATCCGACTTGTTTGCTGAACGTTGAATACGAcatatgaatatcctccttag
192	0.018	192H1	134131-134180	ATGAACCCGGAAATTGTAGATGGTATACGCGCCGACTCAGTTGCAAATTAgtgtaggctggagctgcttc
		192H2	134846-134797	AGTATAGTGATTATCTGAAAATAGAAAGGGGCGCTAAGCGCCCCTTTCTAcatatgaatatcctccttag
193	0.93	193H2	134779-134828	GCCTTTGTAACCCTGTAATAGAAAGGGGCGCTTAGCGCCCCTTTCTATTTcatatgaatatcctccttag
		193H1	136354-136305	GGAATAAATCCGCTGATGAAAGCTGATTTCATCTCAACGAACGAGAAGGAgtgtaggctggagctgcttc
194-197	<0.0001	194H1	136592-136641	CCAAGCACCGAATTTAAGCCCGTCACTACACGACAAAATGAGGATTCATTgtgtaggctggagctgcttc
		197H2	138793-138744	ACGCTGTAGAAGAAAAAGGCTCCTTTTTAGAGAGCCTTTTTTATTGCCTGcatatgaatatcctccttag
194-195	0.78	194H1	136592-136641	CCAAGCACCGAATTTAAGCCCGTCACTACACGACAAAATGAGGATTCATTgtgtaggctggagctgcttc
		195H2	137339-137290	CACAGGGCGCTAAACCCTAAGATCCACGCGGTAACGAGGGCACGGAAACGcatatgaatatcctccttag
196	<0.0001	196H2	137423-137472	TGTGGTCGGGGGGCTTAGATACCAGCCGCAGGCAGTACAGTGGTCACGCCcatatgaatatcctccttag
		196H1	137825-137776	CGGGACATTCCAAAATCGTAAAAACTGAAACTGACTTAGGAATGTACACTgtgtaggctggagctgcttc
197	0.63	197H1	138017-138066	CTTCATCCTTCGGTTTTCCTGATTGCATGTTTTAATGAATAGAGTGAACCgtgtaggctggagctgcttc
		197H2	138793-138744	ACGCTGTAGAAGAAAAAGGCTCCTTTTTAGAGAGCCTTTTTTATTGCCTGcatatgaatatcctccttag
198-200	0.39	198H2	138747-138796	GCAATAAAAAAGGCTCTCTAAAAAGGAGCCTTTTTCTTCTACAGCGTTATcatatgaatatcctccttag
		200H1	140789-140740	GATAAGCAAATACTAGATAATGAAACGGCTTTTTTACGGGAGAACCTTAAgtgtaggctggagctgcttc
201	<0.0001	201H1	140835-140884	TAATTCGTACTCTTCTATTGTAAGGTGTCTCCATCAAACGGAGGCACCACgtgtaggctggagctgcttc
		201H2	143555-143506	GAGAATCCACCATGTAAGGTTTAATATTTTCATCCACTAATACATGCTCTcatatgaatatcctccttag
202	<0.0001	202H1	143600-143649	GGCATTTGAAGTCGCCGGTTGGTCTGCTGGTATAGCAAGTTCCTTGGCGGgtgtaggctggagctgcttc
		202H2	145310-145261	CATTTCGCTTTCTTCTTCCATCAGGCGCTCACCGATACTGCCCGTGATTTcatatgaatatcctccttag
203-206	<0.0001	203H1	145486-145535	GTGGCGAAAAAGTTCGCTCAAAATTAGCAAACGCGTAAGGCGCAGATAAAgtgtaggctggagctgcttc
		206H2	147864-147815	CTCCAAAATTAATTGAACACCACATAATTCAATGCTTGAAAGCATTCACAcatatgaatatcctccttag
203	0.73	203H1	145486-145535	GTGGCGAAAAAGTTCGCTCAAAATTAGCAAACGCGTAAGGCGCAGATAAAgtgtaggctggagctgcttc
		203H2	145939-145890	TAGGCCACTTATCATCTTTTAACTGATCAAGCATGTTCCAACTCCATCGAcatatgaatatcctccttag
204	<0.0001	204H1	145869-145918	GAGGATACCGCATTAAAACTGTCGATGGAGTTGGAACATGCTTGATCAGTgtgtaggctggagctgcttc
		204H2	146615-146566	GTTTTGCCCTGTTTTCTCTGTTTTTTTAAAATGTGTTTTTTTGATGCAGTcatatgaatatcctccttag
205	0.39	205H1	146628-146677	CTTACGGGAAAGCTTGTGTTGTTTGATAGATTACCCGCAAAGGGGGATTTgtgtaggctggagctgcttc
		205H2	147000-146951	ACCGCATTTTTTATGGATTTTTTATTGCTCATTTAATAGCCTCTTGAGTTcatatgaatatcctccttag
206	0.0058	206H1	146924-146973	ACGGTTTACGCGCCTGAACAGCTACAAAACTCAAGAGGCTATTAAATGAGgtgtaggctggagctgcttc
		206H2	147864-147815	CTCCAAAATTAATTGAACACCACATAATTCAATGCTTGAAAGCATTCACAcatatgaatatcctccttag
207	<0.0001	207H1	147860-147909	TGGAGCAGTGAATGGAACCAATCAAGATTTCACATTCTGTAGATGACCCTgtgtaggctggagctgcttc
		207H2	148100-148051	GAAACGCCGAGGTTCCAGTAGCACAGGTGTAAAAAGTAATTTTCAGATGCcatatgaatatcctccttag
208	<0.0001	208H1	148213-148262	AATGGGTCGTGTTAGGCTTATTGGGTGTGGTGGTAATTCTTTCGGCAACGgtgtaggctggagctgcttc
		208H2	148647-148598	TAATCTGAAAAGTCATTAGCTTAACTACGGGCTGACCTGTAATACCTTCCcatatgaatatcctccttag
209	<0.0001	209H1	148870-148919	TGATAATTCTGTGGGGGAACAGCAAAGTGGTTCTGAGAAAACAACGCTCTgtgtaggctggagctgcttc
		209H2	149830-149781	ACGGCTCCACAATGCACGAGCGGCCATTTGTGGGTGAGTACAGAGTGATTcatatgaatatcctccttag
210	<0.0001	210H1	149990-150039	GCTATGCGCTTTGGGCTGGACTTGCAATCGTAATTATCCCGCTTCTACTTgtgtaggctggagctgcttc
		210H2	151166-151117	ATATAAAAATCTGCTAAACGATTCAGCGCACCACCTACGCCGGAAATGGCcatatgaatatcctccttag
211	<0.0001	211H1	151357-151406	CGCTGGTGGGCGGGGAATCTGAATATGGCTGTAAAGGTATGCCTGACGCTgtgtaggctggagctgcttc
		211H2	151889-151840	AGATTTACACTTTTACATCATAGTGCGTTTGTTTGTGCTTTGAGTACGAGcatatgaatatcctccttag
212	0.42	212H1	152142-152191	ATTGAAAACATGTGAAACAATGCGCTTTCTACCAACTGAGAGAAAGCACTgtgtaggctggagctgcttc
		212H2	152988-152939	TAATTTACGAACAATTAATGATTCACTCATTCTTTCCCCCCAGACAGAATcatatgaatatcctccttag
213	<0.0001	213H1	153008-153057	CCGATGTGTGTCCGGTGAACGCATATGATGAGAAAAATCGTCTCTTTACGgtgtaggctggagctgcttc
		213H2	155333-155284	AGCAGTAGGGAGAATGGATCGACAATCAGACGACTAATACCTTGCCCGGCcatatgaatatcctccttag
214	0.31	214H1	155401-155450	CAAGCTATCTATGAAATTCTTAGGGATAGAGGAGTTGCCGCATGATAAAAgtgtaggctggagctgcttc
		214H2	155767-155718	AATCTTTCGCCACACCGTTTGCAATAATTCGTTCGCCACATCAACCCCCGcatatgaatatcctccttag
215	<0.0001	215H1	155757-155806	GGCGAAAGATTTACAAAAAGAAACGGTCATGGAAGAAACAGGCCGTCCTGgtgtaggctggagctgcttc
		215H2	156279-156230	TACTTTGAAAAACTGTTTTGTCACCATAGAGGGTAAGCTCGTCCTAATATcatatgaatatcctccttag
216	<0.0001	216H1	156323-156372	CAACTGAAACCACATTGCCATCCCGGCCAGATATTCCAGCTACAGCCGTTgtgtaggctggagctgcttc
		216H2	157424-157375	GTGATACCGAAGCGGTCAGCCATGCCGGGTTGAATCATGTAGAGGCGGCTcatatgaatatcctccttag
217	<0.0001	217H1	157573-157622	CAGCTGGCATCATGGCTGCTGACAGCCCTACTGAAACACAAGCAGAGAATgtgtaggctggagctgcttc
		217H2	158608-158559	AGCCGCAAAACGTTGGCCGCAGGCATCTGTTAAAGAGTTCGGCAGCAATCcatatgaatatcctccttag
218-220	0.028	218H1	158660-158709	GTAAAAAAAGCCCCGATAATTGGGGCTTTTTCATGTCTATAACGCTGCTGgtgtaggctggagctgcttc
		220H2	160817-160768	AACGTAATGTCTGGGCAGAATGTTGTACATTTAATAGAGTTAGGCAGGAAcatatgaatatcctccttag
218	0.015	218H1	158660-158709	GTAAAAAAAGCCCCGATAATTGGGGCTTTTTCATGTCTATAACGCTGCTGgtgtaggctggagctgcttc
		218H2	159575-159526	GCGTGCCTAAATACTTATGTTTTAACGAATCTTAACGTGAGGAAGAATACcatatgaatatcctccttag
219-220	0.96	219H1	159766-159815	TTGATCAGGATGTCCTACGCCTGTAAAACGGCAATCCGAGCACTTCCGACgtgtaggctggagctgcttc
		220H2	160817-160768	AACGTAATGTCTGGGCAGAATGTTGTACATTTAATAGAGTTAGGCAGGAAcatatgaatatcctccttag
221-238	0.046	221H1	161253-161302	ATTAAATCTATTAACTCTATTAAATATATCAAATATATAAGGATACTATCgtgtaggctggagctgcttc
		238H2	174253-174204	AACCCCATCTAAAAGACGGGGTTTTTTAAGGTTCGTTATCTAACACACTTcatatgaatatcctccttag
221-226	0.012	221H1	161253-161302	ATTAAATCTATTAACTCTATTAAATATATCAAATATATAAGGATACTATCgtgtaggctggagctgcttc
		226H2	166313-166264	ACTGTTAAATTTCAGGCGAACATTCAACAATATTCTTGTGAATATACGTCcatatgaatatcctccttag
221-222	0.3	221H1	161253-161302	ATTAAATCTATTAACTCTATTAAATATATCAAATATATAAGGATACTATCgtgtaggctggagctgcttc
		222H2	162688-162639	GCCATTTCATTTACATTGTTATCTACTGGTCTGATTAATGCGTTACGAGCcatatgaatatcctccttag
221	0.47	221H1	161253-161302	ATTAAATCTATTAACTCTATTAAATATATCAAATATATAAGGATACTATCgtgtaggctggagctgcttc
		221H2	161777-161728	CGGAAACAATTTCTTTTGAAGAAGGTAATGCTGAGTAGGGCATTTTGTGGcatatgaatatcctccttag
222	0.37	222H1	161908-161957	TAATTGGTGTTGTCGGTCTTGAACCAAAATACAAACGCGCTGCTAATGGCgtgtaggctggagctgcttc
		222H2	162688-162639	GCCATTTCATTTACATTGTTATCTACTGGTCTGATTAATGCGTTACGAGCcatatgaatatcctccttag
223	0.013	223H1	162893-162942	TAACCCGATGGTATTGCTTGATACTGCTACTCGACATCTCGTTACACTCGgtgtaggctggagctgcttc
		223H2	164288-164239	TAGCGTGGAGTAAAATGCAGTGAAGTTGTTGGTTTCTTTAGCCGCTTCATcatatgaatatcctccttag
224-226	0.043	224H1	164487-164536	GTGGTGTTACCGCGACCTGCTCACCTATCTTGATGGGATCAGAAAGCGCAgtgtaggctggagctgcttc
		226H2	166313-166264	ACTGTTAAATTTCAGGCGAACATTCAACAATATTCTTGTGAATATACGTCcatatgaatatcctccttag
224	0.014	224H1	164487-164536	GTGGTGTTACCGCGACCTGCTCACCTATCTTGATGGGATCAGAAAGCGCAgtgtaggctggagctgcttc
		224H2	165486-165437	GCTTGTTGAATAACAGCAGAAGAAGCGTTCTGTACACTATCAGGGACAATcatatgaatatcctccttag
225	1.03	225H1	165562-165611	TGCTTCGGCAGGGTTTTTTTTTGCCTTGACCAATTACTGCATCTCAATTAgtgtaggctggagctgcttc
		225H2	165822-165773	AAACACCTTGTTCGACGCACAAAAAAACCCGAAGCCTTAAAGGCACCGGGcatatgaatatcctccttag
226	1.11	226H1	165886-165935	TATTAAATCATATTAAATCATATCAAATCTATCTGGAGTCAACATGGCTAgtgtaggctggagctgcttc
		226H2	166313-166264	ACTGTTAAATTTCAGGCGAACATTCAACAATATTCTTGTGAATATACGTCcatatgaatatcctccttag
227-234	0.21	227H1	166400-166449	ATACTATCGCTGCTGATGCTCTGGTTCGTAACGCTGTTGTTTCACCTGCAgtgtaggctggagctgcttc
		234H2	172722-172673	TTTGTTATTTGGTTTTACGTTTCGCAGACTCATAGGGATATGTGATGTAGcatatgaatatcctccttag
235-238	0.81	235H1	172845-172894	ACCTTATCGTTATTGTGTAATACAACCAACAATTCAATAGGATCTTAGCCgtgtaggctggagctgcttc
		238H2	174253-174204	AACCCCATCTAAAAGACGGGGTTTTTTAAGGTTCGTTATCTAACACACTTcatatgaatatcctccttag
239	<0.0001	239H1	174429-174478	TGCTTTCATGTAAAAATCCTGATTCTGATGATAAATACGAGGCAAACGAGgtgtaggctggagctgcttc
		239H22	174630-174581	GCACAGACAGCATCAAGCGACATACGAGTGCCATACTTACGTTCTAGCTCcatatgaatatcctccttag
240	<0.0001	240H1	175011-175060	CCAGCACCGGAACCAGAGAAAAAGCCGGATGACGAAAAAGAGCAAGACAAgtgtaggctggagctgcttc
		240H2	175795-175746	TCTTCCGGCATGTCTTTCAGGATGTCTGAGTCGATGTACCCGTTGTCATTcatatgaatatcctccttag
241	<0.0001	241H1	175939-175988	ATGAAGAGATCAATCCTGTCTTCGCTTGTCCTCATGGCCGGACTTTTATCgtgtaggctggagctgcttc
		241H2	177250-177201	ATTTACTGGTATAAGCAAGGTATGAATCGGCCAACCTTTGGCGGGCTTCAcatatgaatatcctccttag
242	<0.0001	242H1	177420-177469	CGCGATAGCCATGATGATGAACAGTGGTCTATTTTCTGACATCTTTCGTAgtgtaggctggagctgcttc
		242H2	180603-180554	ACGAATTTCAGAGTTAACACCCGGCGAGCCTCCAGTGCCAGATTCTTGTTcatatgaatatcctccttag
243	0.85	243H1	180622-180671	GTAAACGGCCCAAACCCTAATAAACGTAAAATCTAAAAAAAGCCCCTTAAgtgtaggctggagctgcttc
		243H2	180877-180828	AATATGGATGCTTTCGGCGTTTTTGGCATAATACCTATTAACGGTCATACcatatgaatatcctccttag
244	<0.0001	244H1	181148-181197	CGATGGTTCTCCGTTCCCATCTGTGCGTTATCAATCATCTCACATGTCGGgtgtaggctggagctgcttc
		244H2	183791-183742	TGCCTTGCACATCCACACCATCAATACCACTTTCAAAACGCTCTAACGAGcatatgaatatcctccttag
245-246	<0.0001	246H2	184644-184693	GTCAGTTTTTTCATCGTCATCGTTACCTTTTTGTTTTCTATACGTCCTACcatatgaatatcctccttag
		245H1	184713-184664	GCCCGTTCTGCGATAACTAAGTAGGACGTATAGAAAACAAAAAGGTAACGgtgtaggctggagctgcttc
245	1.07	245H2	183834-183883	TCACCCAACAAAAAACCCGCGTTCTGCGGGTTTTTTTTATTCTAAGGAAAcatatgaatatcctccttag
		245H1	184713-184664	GCCCGTTCTGCGATAACTAAGTAGGACGTATAGAAAACAAAAAGGTAACGgtgtaggctggagctgcttc
246	<0.0001	246H2	184644-184693	GTCAGTTTTTTCATCGTCATCGTTACCTTTTTGTTTTCTATACGTCCTACcatatgaatatcctccttag
		246H1	185231-185182	CGATGAGCCAGTATTTACAGCTTCGCTATAAGCATTGGAGAGTGTCATGAgtgtaggctggagctgcttc
247	<0.0001	247H2	185201-185250	TTATAGCGAAGCTGTAAATACTGGCTCATCGCAAGGTGTGCATTATTACGcatatgaatatcctccttag
		247H1	185743-185694	CGAAATGTTCTGCGAATCTGGAAGAGGTTAATTGAAAATGATTAAAGAAAgtgtaggctggagctgcttc
248	0.00025	248H22	185806-185855	GTTCAATATCATCAGGGTTATTTTTGATGGCTTGGCAAAGGATTTTTGCTcatatgaatatcctccttag
		248H11	186231-186182	TGGTAACAGGGGTTACGGCAATAGAACGTCCAGCTGAGGCGGCTATTGTCgtgtaggctggagctgcttc
249	402	249H2	186228-186277	ACCACACACAGGGCTATCAGCAACTTTTTCATAATTCCCCACCAATGGAGcatatgaatatcctccttag
		249H1	186909-186860	GTGTGAATAAGCTCAGCAGCCAGTCAGATTAATAGTGGCAGGACACTGATgtgtaggctggagctgcttc
250	0.59	250H2	186828-186877	ATGGTTTCGTCTACGTTAACATGCACTTTCATATCAGTGTCCTGCCACTAcatatgaatatcctccttag
		250H1	188007-187958	GAATGTTACAAGGTGTTCACATACCTTTGGTGGGGTTTTAAGGTATGTGAgtgtaggctggagctgcttc
251	0.48	251H1	188236-188285	CAGCTGTCATTTGCATATCAAATGAATCTGCATTTTTAGGTCTCAAGGGCgtgtaggctggagctgcttc
		251H2	188447-188398	TCCCGGATTGATGTTTTTTTGCTCAGCGGAGAGGGGCGTAGTAATCGGGGcatatgaatatcctccttag
252	<0.0001	252H1	188803-188852	ATGAATACGTTAGTGGGCTCCAGAAGGCTGTTGTTGAGTTGGATAACGCAgtgtaggctggagctgcttc
		252H2	189271-189222	ACCTTTTCAATTTGGCAAATTTGCGTTTTTAGTTTGGCAATACTTCCGTAcatatgaatatcctccttag
253	0.34	253H1	189228-189277	AGTATTGCCAAACTAAAAACGCAAATTTGCCAAATTGAAAAGGTGTACATgtgtaggctggagctgcttc
		253H2	189816-189767	AGTTGCAAGGCTTTATGGAGATCGAGAAGAGGGGTAAGCGAAATTATTGCcatatgaatatcctccttag
254-260	0.2	254H1	190521-190570	TTGGCGTGAAATAGGAAGGCGAGCCTAAAACGCAGGGGGTTTAACTTGGAgtgtaggctggagctgcttc
		260H2	194643-194594	TAGCCTGCAAAAGAAAAACCCGGCTTAGCCGGGCTCTATGGTGATCTTACcatatgaatatcctccttag
261	0.85	261H1	194714-194763	GTGTAATATCGCGGTATAGTATTACACACCATGTAATACAGAGATGGCCGgtgtaggctggagctgcttc
		261H2	194983-194934	TGCGCCAATTCGCCCGGACAGTGATAGACCAGTAACCTTCCCGATCCCCCcatatgaatatcctccttag
261-262	1.75	262H1	195042-195091	ATGAGACAATTCAAGGTTTCACATCCGGGTGAGATGATAGCCCGCGATTTgtgtaggctggagctgcttc
		262H2	195406-195357	AGGGCTCAGGGTAGCTGATGCAAGGCTGGTGGCCTCGCATCAGAAATTAAcatatgaatatcctccttag
263-269	0.75	263H1	195511-195560	TATGCCGTACTAACTTTGGCCCGTATAGCCTTTGCTCACTCTTCGAGGTAgtgtaggctggagctgcttc
		269H2	199359-199310	GGGAAGAAGCACCGCCAATTGAGGGCCAGACAGGATAAAGAGGAAGTCGGcatatgaatatcctccttag
270-292	0.51	270H1	199380-199439	ACTCCCTCTTTGCTATTCAGCGCACCTTTGCCTTAACTTACAGTATTCAGATCCGTGGATgtgtaggctggagctgcttc
		292H2	211131-211072	AGGGTGATATGAGCTTTGTTTGACTGTCATTCGGATGTCAATTAGACGTCATTCAGACGCcatatgaatatcctccttag
293-294	0.51	293H1	211268-211317	TCGATATTTCTGATATAATCCTAAAAAAACAACACATCAAAGGGGTTCATgtgtaggctggagctgcttc
		294H2	213585-213536	ACGAAAAGTCATTACAGGATAATTAGAGATAAAAAAACCCGGATTAACCGcatatgaatatcctccttag
295-301	0.63	295H1	213727-213776	ATCGAGGCTAATCGTAATAGCTCGCAGCATCCACACTGGAGGAAATCACTgtgtaggctggagctgcttc
		301H2	217122-217073	TTCCCGGAACTACCCCAAAGCCATCGGTTCTAACCGTAAGTATACAGTTTcatatgaatatcctccttag
a Relative to the conjugation efficiency of the wild type Rts1.
b Shown from the positions of the 5' end to the 3' end of each primer.
c 20-bp sequence necessary for PCR amplification of the Cm-resistance gene casette are indicated by lower cases.

## Sheet: Table S2
Supplementary Table S2. Primers used for constructing pACYC184-based complementation plasmids
Name	sequencea	ORF cloned
191UB	cgcggatccCAGGCCGCATTATCTGATGAGCAA	Orf191
191LB	cgcggatccTATACCATCTACAATTTCCGGGTTC
223UB	cgcggatccGAAATGGCAGGTTACGCGCATATT	Orf223+Orf224
224LB	cgcggatccTGAGATGCAGTAATTGGTCAAGGC
a Lower cases indicate the sequence including restriction sites used for cloning into the vector.

## Sheet: Table S3
Supplementary Table S3. Relationship and difference between the CDS annotations of SXT that were used in this study (Dr. V. Burrus; personal communicarion) and that were deposited in NCBI (accession no. DS990138.1).					0
Annotation of the STX CDSs used in this study (Dr. V. Burrus personal communication)							Vibrio cholerae MO10 supercont1.3 genomic scaffold, whole genome shotgun sequence (DS990138.1, 296826-396281)
Feature	label	Start	End	Strand	note		locus_tag	Start	End	Strand	product	note
CDS	xis	624	815	+			VchoM_03039	297443	297643	+	recombination directionality factor
CDS	int	838	2076	-	Integrase		VchoM_03040	297660	298901	-	integrase
CDS	srpR	2081	2347	-			VchoM_03041	298903	299172	-	conserved hypothetical protein
CDS	srpM	2353	3324	-			VchoM_03042	299175	300149	-	conserved hypothetical protein
***							VchoM_03043	300365	300493	-	conserved hypothetical protein	truncated CDS
CDS	mobI	3807	4229	+			VchoM_03044	300614	301057	+	conserved hypothetical protein
CDS	rumB'	4246	5415	-			VchoM_03045	301068	302240	-	UV repair DNA polymerase
CDS	S005\-\tnp\(partial)	5699	6289	+			VchoM_03046	302524	303088	+	transposase Tn3
CDS	tnpA	6406	9381	+	Transposase		VchoM_03047	304538	306208	+	transposase Tn3 family protein
***							VchoM_03048	306323	306514	+	replication-associated protein A, RepA
CDS	tnpB	9802	11292	+	orf341		VchoM_03049	306626	308119	+	transposase InsA
CDS	dfr18	11659	12210	-			VchoM_03050	308480	309034	-	dehydrofolate reductase
CDS	s009	12227	12769	-	No Homology		VchoM_03051	309048	309593	-	conserved hypothetical protein
CDS	s010	12772	13935	-	No Homology		VchoM_03052	309593	310759	-	conserved hypothetical protein
CDS	dcd	13953	14678	-			VchoM_03053	310774	311415	-	deoxycytidine triphosphate deaminase
***							VchoM_03054	311387	311674	-	predicted protein
CDS	tnp'B	14938	15267	+			VchoM_03055	311981	312094	+	transposase
CDS	s013	15301	16182	+	No Homology		VchoM_03056	312125	313009	+	conserved hypothetical protein
***							VchoM_03057	313105	313236	-	predicted protein
CDS	floR	16402	17613	+			VchoM_03058	313226	314440	+	conserved hypothetical protein
CDS	s015	17644	17946	+	Homology to HTH of LysR-family - 5' end of a repressor?		VchoM_03059	314468	314773	+	conserved hypothetical protein
CDS	tnpB'	18061	18597	+	aa 1-135 of tnpB		VchoM_03060	314885	315424	+	conserved hypothetical protein
CDS	strB	18575	19408	-			VchoM_03061	315396	316232	-	aminoglycoside phosphotransferase
CDS	strA	19411	20211	-			VchoM_03062	316232	317095	-	conserved hypothetical protein
CDS	sul2	20275	21087	-			VchoM_03063	317096	317911	-	dihydropteroate synthase
***							VchoM_03064	317920	318102	-	conserved hypothetical protein
CDS	tnpA'	21558	22917	+	no stop codon
CDS	s021	22642	23361	-	truncated protein with some homology to MutL protein from V. cholerae		VchoM_03065	319690	320185	-	conserved hypothetical protein
CDS	rumB'	23517	23783	-	RumB(R391) [IncJ plasmid R391]		VchoM_03066	320338	320607	-	ultraviolet light resistance protein B
CDS	rumA	23794	24240	-			VchoM_03067	320615	321064	-	SOS mutagenesis and repair protein UmuD
***							VchoM_03068	321201	321320	+	conserved hypothetical protein
CDS	s024	24879	25784	+	cd06127, DEDDh, DEDDh exonucleases, part of the DnaQ-like (or DEDD) exonuclease superfamily		VchoM_03069	321703	322611	+	exonuclease family
CDS	s025	25861	26172	+			VchoM_03070	322685	322999	+	conserved hypothetical protein
CDS	s026	26283	27167	+	Predicted transcriptional regulator COG2378		VchoM_03071	323068	323994	+	conserved hypothetical protein
CDS	s027	27180	27776	+	Putative inner membrane protein (DUF1819)		VchoM_03072	324004	324603	+	conserved hypothetical protein
CDS	s028	27776	28357	+	Domain of unknown function (DUF1788)		VchoM_03073	324600	325184	+	conserved hypothetical protein
CDS	s029	28379	32053	+			VchoM_03074	325203	328880	+	conserved hypothetical protein
CDS	s031	32067	33233	+	COG4637, Predicted ATPase		VchoM_03075	328891	330060	+	conserved hypothetical protein
CDS	s033	33233	33988	+			VchoM_03076	330057	330815	+	conserved hypothetical protein
CDS	s035	33995	37564	+	Type II restriction enzyme, methylase subunits		VchoM_03077	330819	334391	+	type II restriction enzyme
CDS	s038	37567	40221	+	Putative phage growth limitation system pglZ		VchoM_03078	334391	337048	+	conserved hypothetical protein
CDS	s039	40241	42313	+	COG4930, Predicted ATP-dependent Lon-type protease		VchoM_03079	337065	339140	+	conserved hypothetical protein
CDS	s040	42360	45008	+	ATPases involved in DNA repair - Rad50		VchoM_03080	339184	341835	+	ATPase
CDS	traI	45166	47313	+	Relaxase/Replicase - Functionally similar to VirD2		VchoM_03081	341990	344140	+	conjugative relaxase
CDS	traD	47365	49182	+	Coupling protein T4CP - AAA_10 ATPase --- Functionally similar to VirD4		VchoM_03082	344189	346009	+	conjugative coupling factor
CDS	s091	49195	49752	+			VchoM_03083	346019	346579	+	conserved hypothetical protein
CDS	traJ	49742	50374	+	formely known as s043		VchoM_03084	346566	347201	+	conserved hypothetical protein
CDS	s044	50406	50681	-	protein gp48 - phage N15		VchoM_03085	347227	347505	-	transcriptional regulator
CDS	s045	50681	51001	-	protein gp49 - phage N15		VchoM_03086	347502	347825	-	conserved hypothetical protein
CDS	traL	51182	51460	+	Functionally similar to VirB3 - IM		VchoM_03087	348006	348287	+	type IV conjugative transfer system proteinTraL
CDS	traE	51460	52083	+	Putative adhesin - pilus Tip protein --- Functionally similar to VirB5		VchoM_03088	348284	348910	+	sex pilus assembly protein
CDS	traK	52067	52963	+	Functionally similar to VirB9 - P/OM		VchoM_03089	348891	349790	+	conjugative transfer proteinTraK
CDS	traB	52969	54255	+	Functionally similar to VirB10 - IM/P		VchoM_03090	349793	351082	+	sex pilus assembly protein	overlaps another CDS with the same product name
CDS	traV	54333	54902	+	Type IV conjugative transfer system lipoprotein --- Functionally similar to VirB7 - OM		VchoM_03091	351079	351729	+	sex pilus assembly protein	overlaps another CDS with the same product name
CDS	traA	54902	55285	+	P-like pre-pilin subunit --- funtionally similar to VirB2 - IM/E		VchoM_03092	351726	352112	+	conserved hypothetical protein
CDS	mosA	55653	56297	+			VchoM_03093	352291	353124	+	conserved hypothetical protein
CDS	mosT	56281	57228	+	ync Agrobacterium tumefaciens		VchoM_03094	353117	354055	+	ync protein
CDS	dsbC	57363	58052	+	putative thiol:disulfide interchange protein precursor; DsbC [Pseudomonas aeruginosa]		VchoM_03095	354187	354879	+	thiol:disulfide interchange protein DsbC
CDS	traC	58055	60451	+	ATPase --- Functionally similar to VirB4 - IM		VchoM_03096	354879	357278	+	sex pilus assembly protein
CDS	s093	60447	60794	+			VchoM_03097	357271	357618	+	conserved hypothetical protein
CDS	trhF	60778	61287	+	Signal peptidase S26/P-like pilin cyclase? ---- functionally similar to TrhP		VchoM_03098	357602	358114	+	conjugation signal peptidase
CDS	traW	61205	62422	+			VchoM_03099	358029	359249	+	sex pilus assembly protein	overlaps another CDS with the same product name
CDS	traU	62409	63434	+	This family consists of several bacterial TraU proteins. TraU appears to be more essential to conjugal DNA transfer than to assembly of pilus filaments		VchoM_03100	359233	360261	+	sex pilus assembly protein	overlaps another CDS with the same product name
CDS	traN	63440	67135	+	TrhN from S. typhi		VchoM_03101	360264	363962	+	mating pair stabilization
CDS	s090	67234	67911	-			VchoM_03102	364055	364735	-	predicted protein
CDS	s060	67921	69003	-	Check for ATPase motif		VchoM_03103	364742	365827	-	conserved hypothetical protein
CDS	s061	69006	70067	-	No Homology		VchoM_03104	365827	366891	-	conserved hypothetical protein
CDS	ideA	70183	70863	-	57% identity with Endonuclease I precursor from E. coli K12 - predicted periplasmic		VchoM_03105	367004	367687	-	deoxyribonuclease I
***							VchoM_03106	367828	368430	-	conserved hypothetical protein
CDS	s063	71007	71606	-	Weak homology to lipoproteins....		VchoM_03107	368667	368795	-	conserved hypothetical protein
CDS	s089	71974	72297	+			VchoM_03108	368798	369124	+	conserved hypothetical protein
CDS	ssb	72316	72732	+	SSB most are 179 AA		VchoM_03109	369140	369559	+	single-stranded DNA binding protein
CDS	bet	72815	73630	+	(AF125520) Bet protein [Bacteriophage 933W]		VchoM_03110	369639	370457	+	conserved hypothetical protein
CDS	orfZ	73715	73858	+			VchoM_03111	370539	370682	+	predicted protein
CDS	exo	73919	74932	+	GP47 and phage related proteins -- exo?		VchoM_03112	370743	371759	+	conserved hypothetical protein
CDS	s067	75028	76101	+	CobS - Yersinia pestis ---- Also found on S typhi plasmid - Nitric oxide reductase?		VchoM_03113	371852	372928	+	ATPase associated with various cellularactivities
CDS	s088	76107	76868	+			VchoM_03114	372931	373695	+	conserved hypothetical protein
CDS	s068	76970	77920	+	Hypothetical - Salmonella typhi		VchoM_03115	373794	374747	+	conserved hypothetical protein
CDS	s069	77985	78422	+	No Homology		VchoM_03116	374809	375249	+	conserved hypothetical protein
CDS	s070\-\cobT	78495	80147	+	orf; hypothetical protein [Salmonella typhi] - CobT?		VchoM_03117	375319	376974	+	conserved hypothetical protein
CDS	s071\-\radC	80232	80726	+	DNA repair protein RadC, putative [Vibrio cholerae]		VchoM_03118	377056	377553	+	DNA repair protein
CDS	s092	80729	81067	+			VchoM_03119	377553	377894	+	conserved hypothetical protein
CDS	s072	81162	82232	+	primase?		VchoM_03120	377986	379059	+	zinc-binding domain of primase-helicase family
CDS	s073	82326	83030	+	No Homology		VchoM_03121	379150	379857	+	conserved hypothetical protein
CDS	dgcL	83299	84225	-	Diguanylate cyclase (GGEEF) - Response Regulator		VchoM_03122	380120	381049	-	response regulator receiver protein
CDS	s075	84234	88037	-	Histidine Kinase		VchoM_03123	381055	384861	-	conserved hypothetical protein
***							VchoM_03124	385298	385456	+	predicted protein
CDS	traF	88772	89713	+	Protein Disulfide Oxidoreductases family		VchoM_03125	385596	386540	+	sex pilus assembly protein
CDS	traH	89719	91104	+	The TraH protein is thought to be a relaxosome accessory component, also necessary for transfer but not for H-pilus synthesis within the conjugative transposon		VchoM_03126	386543	387931	+	sex pilus assembly protein
CDS	traG	91111	94677	+	Functionally similar to VirB6 - IM/P		VchoM_03127	387935	391504	+	sex pilus assembly protein
CDS	eexS	94716	95144	-			VchoM_03128	391537	391968	-	EexS protein
CDS	setC	95202	95732	-			VchoM_03129	392023	392556	-	transcriptional activator	overlaps another CDS with the same product name
CDS	setD	95732	96028	-			VchoM_03130	392553	392852	-	transcriptional activator	overlaps another CDS with the same product name
CDS	s082	96028	96573	-	hypothetical protein RP457 - Rickettsia prowazekii and bfpH --- right size for bfpH in E.coli 34		VchoM_03131	392849	393397	-	lytic transglycosylase
CDS	s083	96563	97222	-			VchoM_03132	393384	394046	-	gp10 protein
CDS	s084	97212	98078	-			VchoM_03133	394033	394902	-	conserved hypothetical protein
CDS	croS	98137	98385	-	HYPOTHETICAL 11.0 KD PROTEIN IN SIEB-TRKG INTERGENIC REGION		VchoM_03134	394958	395209	-	conserved hypothetical protein
CDS	setR	98503	99147	+	Rep		VchoM_03135	395327	395974	+	transcriptional repressor
