# Supplementary material for: A comprehensive list of genes required for the efficient conjugation of plasmid Rts1 was determined by systematic deletion analysis
Source: DNA Res. 2024 Feb 1;31(1):dsae002. doi: 10.1093/dnares/dsae002 (PMC10838148; doi:10.1093/dnares/dsae002)
Supplement: dsae002_suppl_Supplementary_Figures_S1-S2 [file dsae002_suppl_supplementary_figures_s1-s2.zip]

Archive with 3 entries (2 files):
- dsae002_suppl_Supplementary_Figures_S1-S2/
- dsae002_suppl_Supplementary_Figures_S1-S2/dsae002_suppl_Supplementary_Figures_S1-S2.docx
- dsae002_suppl_Supplementary_Figures_S1-S2/dsae002_suppl_Supplementary_Figures_S1-S2.pdf
